# Supplementary material for: Mutation patterns of amino acid tandem repeats in the human proteome
Source: Genome Biol. 2006 Apr 26;7(4):R33. doi: 10.1186/gb-2006-7-4-r33 (PMC1557989; doi:10.1186/gb-2006-7-4-r33)
Supplement: Additional Data File 1 — In the file, subs_rep is a list of substitution polymorphic variants within tandem amino acid repeats, gaps_rep is a list of gap polymorphic variants within tandem amino acid repeats, subs_adj is a list of substitution polymorphic variants in repeat adjacent sequences, gaps_adj is a list of gap polymorphic variants in repeat adjacent sequences, subs_position contains the observed and expected substitution positions and, nucl_subs contains data on synonymous and non-synonymous substitutions. [file gb-2006-7-4-r33-S1.xls]

## Sheet: data_FIG1
	name	n_est	n_subs_good	n_gap_good
A	down	9	10	1
E	down	20	15	7
G	down	12	12	1
K	down	10	6	2
L	down	13	12	1
P	down	17	15	2
Q	down	9	3	0
S	down	8	11	0
A	rep	14	9	8
E	rep	31	20	15
G	rep	12	11	4
K	rep	7	4	3
L	rep	5	1	4
P	rep	17	19	3
Q	rep	14	2	15
S	rep	9	9	2
A	up	16	15	0
E	up	20	17	3
G	up	13	14	0
K	up	6	2	0
L	up	11	10	1
P	up	17	20	0
Q	up	8	2	1
S	up	10	8	3
	type	substitutions	gaps
A	rep	9	8
E	rep	20	15
G	rep	11	4
L	rep	1	4
P	rep	19	3
S	rep	9	2
K	rep	4	3
Q	rep	2	15
A	adj	12.5	0.5
E	adj	16	5
G	adj	13	0.5
L	adj	11	1
P	adj	17.5	1
S	adj	9.5	1.5
K	adj	4	1
Q	adj	2.5	0.5

## Sheet: data_FIG3
purity	substitutions			gaps					substitutions			gaps				orthologs hs-mm (260705)			est4_all
	Bin	Frequency		Bin	Frequency				Bin	Frequency		Bin	Frequency			Bin	Frequency		Bin	Frequency
0	0	0		0	0			0	0	0		0	0			0	0		0	0
0.1	0.1	1	0.0147059	0.1	0	0	0-0.1	0.2	0.2	15	0.220588	0.2	5	0.106383	0-0.2	0.2	61	0.0267896	0.2	272	0.13353
0.2	0.2	14	0.205882	0.2	5	0.106383	0.1-0.2	0.4	0.4	26	0.382353	0.4	9	0.191489	0.2-0.4	0.4	607	0.266579	0.4	827	0.405989
0.3	0.3	6	0.0882353	0.3	2	0.0425532	0.2-0.3	0.6	0.6	15	0.220588	0.6	10	0.212766	0.4-0.6	0.6	730	0.320597	0.6	471	0.231222
0.4	0.4	20	0.294118	0.4	7	0.148936	0.3-0.4	0.8	0.8	8	0.117647	0.8	5	0.106383	0.6-0.8	0.8	589	0.258674	0.8	200	0.0981836
0.5	0.5	9	0.132353	0.5	6	0.12766	0.4-0.5	1	1	4	0.0588235	1	18	0.382979	0.8-1	1	290	0.127361	1	267	0.131075
0.6	0.6	6	0.0882353	0.6	4	0.0851064	0.5-0.6		More	0		More	0			More	0		More	0
0.7	0.7	3	0.0441176	0.7	0	0	0.6-0.7										2277			2037
0.8	0.8	5	0.0735294	0.8	5	0.106383	0.7-0.8
0.9	0.9	1	0.0147059	0.9	5	0.106383	0.8-0.9
1	1	3	0.0441176	1	13	0.276596	0.9-1
	More	0										max_run	substitution			gaps			est4_all
		68			47								Bin	Frequency		Bin	Frequency		Bin	Frequency
												1	1	13	0.191176	1	5	0.106383	1	240	0.11782
												2	2	23	0.338235	2	4	0.0851064	2	728	0.357388
												3	3	14	0.205882	3	4	0.0851064	3	449	0.220422
												4	4	10	0.147059	4	5	0.106383	4	237	0.116348
												5	5	4	0.0588235	5	8	0.170213	5	234	0.114875
												6	6	3	0.0441176	6	4	0.0851064	6	91	0.0446735
												7	7	1	0.0147059	7	5	0.106383	7	31	0.0152185
												8	8	0	0	8	0	0	8	7	0.00343643
												9	9	0	0	9	3	0.0638298	9	5	0.00245459
												10	10	0	0	10	5	0.106383	10	6	0.00294551
													More	0	0	More	4	0.0851064	More	9	0.00441826
														68			47			2037
									by amino acid (purity_est4)				gaps/polym	gaps/n_rep				0.276596
									ALL	0.495367		all	0.437956	0.0269421
									A	0.375		A	0.470588	0.0321285
									E	0.548097		E	0.428571	0.0308008
									G	0.485745		G	0.266667	0.0207254
									L	0.54884		L	0.8	0.0190476
									P	0.41378		P	0.136364	0.00961538
									S	0.413675		S	0.181818	0.00634921
									K	0.502831		K	0.428571	0.0223881
									Q	0.658766		Q	0.882353	0.109489

## Sheet: data_FIG2
total number of sequences: 8169
total number of bases:
up 143364	repeat 143433	down 143364
Positions
dataset	syn_up	nonsyn_up	syn_rep	nonsyn_rep	syn_down	nonsyn_down
ALL	36050.5	107314	36423.7	107009	35370.9	107993
A	4134	8268	6029	12058	3982	7964
E	1347.72	10904.3	3421.11	27679.9	1437.15	11627.9
G	4625	9250	4926	9852	4782	9564
L	5000.43	6348.57	5550.6	6737.4	4276.95	5440.05
P	4176	8352	6582	13164	4456	8912
S	3527.73	11238.3	4537.59	12739.4	3592.3	11224.7
K	856.35	6928.65	1044.12	8447.88	810.48	6557.52
Q	813.45	6581.55	711.48	5756.52	793.98	6424.02
Mutations
ALL	528	997	553	1222	582	1239
A	60	86	83	189	45	131
E	29	87	74	272	36	112
G	69	90	76	104	94	110
L	46	56	68	50	57	62
P	58	84	81	270	60	120
S	44	72	49	104	33	87
K	31	80	43	100	25	84
Q	30	60	16	31	21	90
Mutations/Positions	syn_up	nonsyn_up	syn_rep	nonsyn_rep	syn_down	nonsyn_down	syn_adjacent	nonsyn_adjacent	syn_rep	syn_adjacent
ALL	0.0146461	0.00929053	0.0151824	0.0114196	0.0164542	0.011473	0.0155416	0.0103852	0.0151824266020267	0.0155415625486976
A	0.0145138	0.0104015	0.0137668	0.0156742	0.0113009	0.016449	0.0129374	0.0133687	0.0137667938298225	0.0129374075899458
E	0.0215178	0.00797852	0.0216304	0.00982663	0.0250496	0.00963205	0.0233404	0.00883183	0.0216304065054907	0.0233404072721527
G	0.0149189	0.00972973	0.0154283	0.0105562	0.019657	0.0115015	0.0173275	0.0106304	0.0154283394234673	0.0173275220580419
L	0.00919921	0.00882088	0.0122509	0.00742126	0.0133273	0.011397	0.0111023	0.0100097	0.0122509278276223	0.0111022724088051
P	0.0138889	0.0100575	0.0123063	0.0205105	0.013465	0.013465	0.0136701	0.0118165	0.012306289881495	0.0136700648748842
S	0.0124726	0.00640668	0.0107987	0.00816364	0.00918632	0.00775076	0.0108146	0.00707832	0.0107986838828542	0.010814561174602
K	0.0362002	0.0115463	0.041183	0.0118373	0.0308459	0.0128097	0.0335967	0.0121606	0.0411830057847757	0.033596707522662
Q	0.03688	0.00911639	0.0224883	0.0053852	0.026449	0.0140099	0.0317277	0.0115335	0.0224883341766459	0.0317276646572474
